# Supplementary material for: A global database of woody tissue carbon concentrations
Source: Sci Data. 2022 Jun 9;9:284. doi: 10.1038/s41597-022-01396-1 (PMC9184483; doi:10.1038/s41597-022-01396-1)
Supplement: Supplementary file 1 — Supplementary Table 1 [file 41597_2022_1396_MOESM1_ESM.xlsx]

## Sheet: Sheet1
Supplementary Table 1. Overview of columns included in the Global Woody Tissue Carbon Concentration Database (GLOWCAD).
Column Name	Definition	Data Details and Values
unique.id	Unique ID value of wood C concentration entry	Number
reference.number	Number corresponding to publication under “References” worksheet	Number
year	Publication year of study	Year
division	Plant taxonomic division	One of: Angiosperm or Gymnosperm
family.publication	Family-level taxonomy based on original publication	Name
genus.publication	Genus-level taxonomy as listed in original publication	Name
binomial.publication	Species-level taxonomy as listed in original publication	Name (binomial nomenclature)
family.resolved	Family-level taxonomy based on accepted binomial nomenclature	Name
genus.resolved	Genus-level taxonomy based on accepted binomial nomenclature	Name
binomial.resolved	Species-level taxonomy based on accepted binomial nomenclature	Name (binomial nomenclature)
growth.form	Plant growth form	One of: shrub, shrub/tree, tree or NA
tissue	Tissue type measured for wood C concentration	One of: Bark or Branch or Coarseroot or Root or Stem or Twig or Fineroot or Heartwood or Sapwood
position	Standardized wood position	Related to dead wood values only. One of: Downed or Standing
dead.alive	Wood mortality state	Dead or Alive
decay.class	Decay class in original publication	Related to dead wood values only.
		One of: 0 or 1 or 2 or 3 or 4 or 5 or 1-2 or 4-5 or all or Live or not specified
cwd.diameter	Standardized coarse woody debris CWD diameter class	Related to dead wood values only.
		One of: <1cm or 1.1-2.5 cm or 2.51-5 cm or 5.1-10 cm or 10.1-20 cm or 20.1-30 cm or >30.1 cm or NA or not specified
cwd.length	Standardized CWD diameter class	Related to dead wood values only.
		One of: 1-100 cm or >100 cm or NA or not specified
tissue.c	Tissue C concentration	C as a % of dry wood samples
variation.wood.c	Wood C concentration variation	Variation in wood C reported in original publication
volatile.c	Wood volatile C concentration	%
variation.volatile.c	Variation in wood volatile C concentration	Variation in wood C reported in original publication
drying.method	Drying method employed	One of: conventional-drying or freeze-drying or minimize the loss of carbon (MLC) -drying or vacuum desiccation or missing data/unspecified (NA)
drying.temperature.avg	Average temperature at which samples were dried	Degrees Celsius
drying.duration.hrs	Average amount of time samples were dried for	Time in hours
analytical.instrument	Instrument used to measure C concentration	Name of instrument including model-type
sample.handling	Preparation techniques used on samples	Lists containing one or more of the following in the order of i) sample type (cores or blocks or wedges), ii) sample preparation (ground) and iii) additional information (exterior removed)
biome	Forest biome of original study location	One of: Boreal or Subtropical Mediterranean or Temperate or Tropical
biome.whittaker	Bioclimatic biome of original study location translated into Whittaker biomes (based on mean annual temperature and mean annual precipitation of study location)	One of: Boreal forest or Subtropical desert or Temperate grassland/desert or Temperate rain forest or Temperate seasonal forest or Tropical rain forest or Tropical seasonal forest/savanna or Woodland/shrubland
region	Oceanic or Continental Region	One of: Africa or Asia or Central America or Eurasia or Europe or North America or Oceania or South America or Undefined
country	Country of original study	Name
latitude	Latitude of original study	Decimal Degrees
longitude	Longitude of original study	Decimal Degrees
latitude.r	Latitude for use in R	Decimal Degrees (formatted for R)
mat.pub	Mean annual temperature in original publication	Degrees Celsius
map.pub	Mean annual precipitation in original publication	Millimetres
climate.variables*	See Table 2	See Table 2
compilation	Location of stored data	Refers to the publications related to earlier versions of GLOWCAD
notes	Additional information	Notes
