# Supplementary material for: A global database of woody tissue carbon concentrations
Source: Sci Data. 2022 Jun 9;9:284. doi: 10.1038/s41597-022-01396-1 (PMC9184483; doi:10.1038/s41597-022-01396-1)
Supplement: Supplementary file 2 — Supplementary Table 2 [file 41597_2022_1396_MOESM2_ESM.xlsx]

## Sheet: Sheet1
Supplementary Table 2. Climate variables included in Global Woody Tissue Carbon Concentration Database (GLOWCAD).
Column Name	Definition	Details
bio.MAT	Mean annual temperature	Degrees Celsius
bio.MAP	Mean annual precipitation	Millimetres
bio.MDR	Mean diurnal range	Degrees Celsius
bio.isothermality	Daily temperature oscillation relative to annual temperature range	Percent
bio.temp_seasonality	Seasonal temperature oscillation	Percent
bio.maxtemp	Maximum annual temperature	Degrees Celsius
bio.mintemp	Minimum annual temperature	Degrees Celsius
bio.temp_annual_range	Annual temperature range	Degrees Celsius
bio.mean_temp_wettest_quarter	Average temperature in wettest 3-month period	Degrees Celsius
bio.mean_temp_driest_quarter	Average temperature in driest 3-month period	Degrees Celsius
bio.mean_temp_warmest_quarter	Average temperature in warmest 3-month period	Degrees Celsius
bio.mean_temp_coldest_quarter	Average temperature in coldest 3-month period	Degrees Celsius
bio.prec_wettest_month	Average precipitation received in wettest month	Millimetres
bio.prec_driest_month	Average precipitation received in driest month	Millimetres
bio.prec_seasonality	Variation of precipitation through seasons	Percent
bio.prec_wettest_quarter	Average precipitation in wettest 3-month period	Millimetres
bio.prec_driest_quarter	Average precipitation in driest 3-month period	Millimetres
bio.prec_warmest_quarter	Average precipitation in warmest 3-month period	Millimetres
bio.prec_coldest_quarter	Average precipitation in coldest 3-month period	Millimetres
temp.Jan	January climate-normal average temperature	Degrees Celsius
temp.Feb	February climate-normal average temperature	Degrees Celsius
temp.Mar	March climate-normal average temperature	Degrees Celsius
temp.Apr	April climate-normal average temperature	Degrees Celsius
temp.May	May climate-normal average temperature	Degrees Celsius
temp.Jun	June climate-normal average temperature	Degrees Celsius
temp.Jul	July climate-normal average temperature	Degrees Celsius
temp.Aug	August climate-normal average temperature	Degrees Celsius
temp.Sep	September climate-normal average temperature	Degrees Celsius
temp.Oct	October climate-normal average temperature	Degrees Celsius
temp.Nov	November climate-normal average temperature	Degrees Celsius
temp.Dec	December climate-normal average temperature	Degrees Celsius
prec.Jan	January climate-normal total precipitation	Millimetres
prec.Feb	February climate-normal total precipitation	Millimetres
prec.Mar	March climate-normal total precipitation	Millimetres
prec.Apr	April climate-normal total precipitation	Millimetres
prec.May	May climate-normal total precipitation	Millimetres
prec.Jun	June climate-normal total precipitation	Millimetres
prec.Jul	July climate-normal total precipitation	Millimetres
prec.Aug	August climate-normal total precipitation	Millimetres
prec.Sep	September climate-normal total precipitation	Millimetres
prec.Oct	October climate-normal total precipitation	Millimetres
prec.Nov	November climate-normal total precipitation	Millimetres
prec.Dec	December climate-normal total precipitation	Millimetres
