# Supplementary material for: A global database of woody tissue carbon concentrations
Source: Sci Data. 2022 Jun 9;9:284. doi: 10.1038/s41597-022-01396-1 (PMC9184483; doi:10.1038/s41597-022-01396-1)
Supplement: Supplementary file 3 — Supplementary Table 3 [file 41597_2022_1396_MOESM3_ESM.xlsx]

## Sheet: Sheet1
Supplementary Table 3. Taxonomic coverage of angiosperm data (families beginning A through L) included in Global Woody Tissue Carbon Concentration Database (GLOWCAD). Family and species nomenclatures are provided, with information on the number of observations and tissues recorded for that species. This information is also presented in a phylogenetic context in Figure 5.
Division	Family	Genus	Species	Number of observations	Number of tissues
Angiosperm	Acanthaceae	Avicennia	Avicennia marina	5	2
Angiosperm	Acanthaceae	Avicennia	Avicennia schaueriana	3	3
Angiosperm	Actinidiaceae	Actinidia	Actinidia kolomikta	1	1
Angiosperm	Adoxaceae	Sambucus	Sambucus williamsii	1	1
Angiosperm	Altingiaceae	Altingia	Altingia gracilipes	5	1
Angiosperm	Altingiaceae	Altingia	Altingia obovata	5	1
Angiosperm	Altingiaceae	Liquidambar	Liquidambar formosana	8	5
Angiosperm	Altingiaceae	Liquidambar	Liquidambar styraciflua	14	6
Angiosperm	Amaranthaceae	Atriplex	Atriplex portulacoides	17	1
Angiosperm	Anacardiaceae	Amphipterygium	Amphipterygium simplicifolium	10	5
Angiosperm	Anacardiaceae	Anacardium	Anacardium excelsum	3	1
Angiosperm	Anacardiaceae	Antrocaryon	Antrocaryon micraster	1	1
Angiosperm	Anacardiaceae	Astronium	Astronium graveolens	11	5
Angiosperm	Anacardiaceae	Choerospondias	Choerospondias axillaris	8	5
Angiosperm	Anacardiaceae	Lannea	Lannea coromandelica	3	3
Angiosperm	Anacardiaceae	Lithrea	Lithrea caustica	2	2
Angiosperm	Anacardiaceae	Metophyum	Metopium brownei	10	5
Angiosperm	Anacardiaceae	Pistacia	Pistacia chinensis	1	1
Angiosperm	Anacardiaceae	Pseudosmodingium	Pseudosmodingium perniciosum	5	5
Angiosperm	Anacardiaceae	Rhus	Rhus ovata	5	5
Angiosperm	Anacardiaceae	Schinus	Schinus molle	5	5
Angiosperm	Anacardiaceae	Searsia	Searsia glutinosa	2	2
Angiosperm	Anacardiaceae	Spondias	Spondias mombin	5	5
Angiosperm	Anacardiaceae	Tapirira	Tapirira guianensis	3	1
Angiosperm	Annonaceae	Annona	Annona muricata	5	5
Angiosperm	Annonaceae	Annona	Annona purpurea	1	1
Angiosperm	Annonaceae	Annona	Annona spraguei	2	1
Angiosperm	Annonaceae	Asimina	Asimina triloba	3	1
Angiosperm	Apocynaceae	Alstonia	Alstonia boonei	1	1
Angiosperm	Apocynaceae	Alstonia	Alstonia scholaris	1	1
Angiosperm	Apocynaceae	Aspidosperma	Aspidosperma polyneuron	1	1
Angiosperm	Apocynaceae	Funtumia	Funtumia africana	1	1
Angiosperm	Apocynaceae	Funtumia	Funtumia elastica	1	1
Angiosperm	Apocynaceae	Tabernaemontana	Tabernaemontana alba	5	5
Angiosperm	Aquifoliaceae	Ilex	Ilex cochinchinensis	1	1
Angiosperm	Aquifoliaceae	Ilex	Ilex opaca	3	1
Angiosperm	Araliaceae	Dendropanax	Dendropanax arboreus	8	5
Angiosperm	Araliaceae	Dendropanax	Dendropanax dentiger	1	1
Angiosperm	Araliaceae	Eleutherococcus	Eleutherococcus senticosus	1	1
Angiosperm	Araliaceae	Polyscias	Polyscias fulva	1	1
Angiosperm	Araliaceae	Sabal	Sabal yapa	4	3
Angiosperm	Araliaceae	Schefflera	Schefflera heptaphylla	1	1
Angiosperm	Arecaceae	Calamus	Calamus rhabdocladus	1	1
Angiosperm	Arecaceae	Caryota	Caryota maxima	4	4
Angiosperm	Arecaceae	Cocos	Cocos nucifera	3	3
Angiosperm	Arecaceae	Elaeis	Elaeis guineensis	4	4
Angiosperm	Arecaceae	Roystonea	Roystonea dunlapiana	5	5
Angiosperm	Arecaceae	Sabal	Sabal mexicana	10	2
Angiosperm	Arecaceae	Sabal	Sabal spp	4	4
Angiosperm	Asparagaceae	Yucca	Yucca filifera	3	3
Angiosperm	Asparagaceae	Yucca	Yucca periculosa	3	3
Angiosperm	Asteraceae	Artemisia	Artemisia maritima	8	1
Angiosperm	Asteraceae	Artemisia	Artemisia tridentata	1	1
Angiosperm	Asteraceae	Ericameria	Ericameria nauseosa	1	1
Angiosperm	Asteraceae	Gymnosperma	Gymnosperma glutinosum	1	1
Angiosperm	Asteraceae	Piptocarpha	Piptocarpha sellowii	1	1
Angiosperm	Berberidaceae	Berberis	Berberis chochoco	1	1
Angiosperm	Berberidaceae	Mahonia	Mahonia trifoliolata	1	1
Angiosperm	Betulaceae	Alnus	Alnus acuminata	5	5
Angiosperm	Betulaceae	Alnus	Alnus formosana	20	1
Angiosperm	Betulaceae	Alnus	Alnus glutinosa	5	1
Angiosperm	Betulaceae	Alnus	Alnus incana	5	1
Angiosperm	Betulaceae	Alnus	Alnus rubra	16	2
Angiosperm	Betulaceae	Betula	Betula alleghaniensis	6	6
Angiosperm	Betulaceae	Betula	Betula costata	1	1
Angiosperm	Betulaceae	Betula	Betula davuria	1	1
Angiosperm	Betulaceae	Betula	Betula davurica	3	3
Angiosperm	Betulaceae	Betula	Betula fruticosa	1	1
Angiosperm	Betulaceae	Betula	Betula papyrifera	17	6
Angiosperm	Betulaceae	Betula	Betula pendula	40	4
Angiosperm	Betulaceae	Betula	Betula platyphylla	16	6
Angiosperm	Betulaceae	Betula	Betula pubescens	9	4
Angiosperm	Betulaceae	Corylus	Corylus ferox	1	1
Angiosperm	Betulaceae	Corylus	Corylus sieboldiana	1	1
Angiosperm	Bignoniaceae	Catalpa	Catalpa bignonioides	3	1
Angiosperm	Bignoniaceae	Cordia	Cordia alliodora	1	1
Angiosperm	Bignoniaceae	Crescentia	Crescentia alata	5	5
Angiosperm	Bignoniaceae	Handroanthus	Handroanthus chrysanthus	5	5
Angiosperm	Bignoniaceae	Handroanthus	Handroanthus guayacan	4	1
Angiosperm	Bignoniaceae	Handroanthus	Handroanthus impetiginosus	2	1
Angiosperm	Bignoniaceae	Jacaranda	Jacaranda mimosifolia	5	5
Angiosperm	Bignoniaceae	Tabebuia	Tabebuia rosea	6	5
Angiosperm	Boraginaceae	Cordia	Cordia boissieri	7	5
Angiosperm	Boraginaceae	Cordia	Cordia collococca	4	4
Angiosperm	Boraginaceae	Cordia	Cordia dodecandra	5	5
Angiosperm	Boraginaceae	Ehretia	Ehretia anacua	1	1
Angiosperm	Boraginaceae	Ehretia	Ehretia tinifolia	5	5
Angiosperm	Burseraceae	Bursera	Bursera fagaroides	5	5
Angiosperm	Burseraceae	Bursera	Bursera microphylla	5	5
Angiosperm	Burseraceae	Bursera	Bursera simaruba	17	5
Angiosperm	Burseraceae	Canarium	Canarium album	1	1
Angiosperm	Burseraceae	Dacryodes	Dacryodes excelsa	3	2
Angiosperm	Burseraceae	Protium	Protium copal	5	5
Angiosperm	Burseraceae	Protium	Protium costaricense	2	1
Angiosperm	Burseraceae	Protium	Protium tenuifolium	3	1
Angiosperm	Cactaceae	Opuntia	Opuntia engelmannii subsp. lindheimeri	1	1
Angiosperm	Cactaceae	Opuntia	Opuntia leptocaulis	1	1
Angiosperm	Calophyllaceae	Mammea	Mammea africana	1	1
Angiosperm	Cannabaceae	Celtis	Celtis gomphophylla	1	1
Angiosperm	Cannabaceae	Celtis	Celtis mildbraedii	1	1
Angiosperm	Cannabaceae	Celtis	Celtis zenkeri	1	1
Angiosperm	Cannabaceae	Gironniera	Gironniera subaequalis	1	1
Angiosperm	Caprifoliaceae	Abelia	Abelia biflora	1	1
Angiosperm	Caprifoliaceae	Diervilla	Diervilla lonicera	1	1
Angiosperm	Caprifoliaceae	Lonicera	Lonicera chrysantha	1	1
Angiosperm	Casuarinaceae	Casuarina	Casuarina equisetifolia	5	5
Angiosperm	Celastraceae	Euonymus	Euonymus alatus	1	1
Angiosperm	Celastraceae	Euonymus	Euonymus verrucosus	1	1
Angiosperm	Celastraceae	Gymnosporia	Gymnosporia arbutifolia	1	1
Angiosperm	Celastraceae	Microtropis	Microtropis discolor	1	1
Angiosperm	Celastraceae	Schaefferia	Schaefferia cuneifolia	1	1
Angiosperm	Celastraceae	Zinowiewia	Zinowiewia concinna	5	5
Angiosperm	Cercidiphyllaceae	Cercidiphyllum	Cercidiphyllum japonicum	3	1
Angiosperm	Chloranthaceae	Sarcandra	Sarcandra glabra	1	1
Angiosperm	Chrysobalanaceae	Hirtella	Hirtella americana	1	1
Angiosperm	Clethraceae	Clethra	Clethra pringlei	5	5
Angiosperm	Clusiaceae	Calophyllum	Calophyllum brasiliense	5	5
Angiosperm	Clusiaceae	Calophyllum	Calophyllum longifolium	1	1
Angiosperm	Clusiaceae	Garcinia	Garcinia cowa	1	1
Angiosperm	Clusiaceae	Garcinia	Garcinia oblongifolia	1	1
Angiosperm	Combretaceae	Bucida	Terminalia buceras	5	5
Angiosperm	Combretaceae	Combretum	Combretum collinum	1	1
Angiosperm	Combretaceae	Combretum	Combretum glutinosum	1	1
Angiosperm	Combretaceae	Combretum	Combretum micranthum	1	1
Angiosperm	Combretaceae	Combretum	Combretum nigricans	1	1
Angiosperm	Combretaceae	Conocarpus	Conocarpus erectus	5	5
Angiosperm	Combretaceae	Guiera	Guiera senegalensis	1	1
Angiosperm	Combretaceae	Laguncularia	Laguncularia racemosa	8	5
Angiosperm	Combretaceae	Lumnitzera	Lumnitzera racemosa	1	1
Angiosperm	Combretaceae	Terminalia	Terminalia amazonia	5	3
Angiosperm	Combretaceae	Terminalia	Terminalia arjuna	2	2
Angiosperm	Combretaceae	Terminalia	Terminalia bellirica	2	2
Angiosperm	Combretaceae	Terminalia	Terminalia ivorensis	1	1
Angiosperm	Combretaceae	Terminalia	Terminalia oblonga	2	1
Angiosperm	Combretaceae	Terminalia	Terminalia superba	1	1
Angiosperm	Convolvulaceae	Ipomoea	Ipomoea arborescens	5	5
Angiosperm	Coriariaceae	Coriaria	Coriaria nepalensis	1	1
Angiosperm	Cornaceae	Alangium	Alangium chinense	1	1
Angiosperm	Cornaceae	Cornus	Cornus bretschneideri	1	1
Angiosperm	Cornaceae	Cornus	Cornus controversa	1	1
Angiosperm	Cornaceae	Cornus	Cornus florida	3	1
Angiosperm	Cornaceae	Cornus	Cornus kousa	1	1
Angiosperm	Cornaceae	Cornus	Cornus ulotricha	1	1
Angiosperm	Cornaceae	Nyssa	Nyssa sylvatica	3	1
Angiosperm	Corynocarpaceae	Corynocarpus	Corynocarpus laevigatus	3	3
Angiosperm	Daphniphyllaceae	Daphniphyllum	Daphniphyllum pentandrum	1	1
Angiosperm	Dipterocarpaceae	Dipterocarpus	Dipterocarpus kerrii	1	1
Angiosperm	Dipterocarpaceae	Dipterocarpus	Dipterocarpus tuberculatus	3	3
Angiosperm	Dipterocarpaceae	Dipterocarpus	Dipterocarpus turbinatus	4	3
Angiosperm	Dipterocarpaceae	Hopea	Hopea odorata	2	2
Angiosperm	Dipterocarpaceae	Hopea	Hopea plagata	1	1
Angiosperm	Dipterocarpaceae	Parashorea	Parashorea malaanonan	1	1
Angiosperm	Dipterocarpaceae	Pentacme	Pentacme siamensis	1	1
Angiosperm	Dipterocarpaceae	Shorea	Shorea almon	3	3
Angiosperm	Dipterocarpaceae	Shorea	Shorea contorta	1	1
Angiosperm	Dipterocarpaceae	Shorea	Shorea obtusa	3	3
Angiosperm	Ebenaceae	Diospyros	Diospyros abyssinica	1	1
Angiosperm	Ebenaceae	Diospyros	Diospyros palmeri	1	1
Angiosperm	Ebenaceae	Diospyros	Diospyros texana	3	2
Angiosperm	Ebenaceae	Diospyros	Diospyros virginiana	3	1
Angiosperm	Elaeocarpaceae	Elaeocarpus	Elaeocarpus dubius	2	1
Angiosperm	Elaeocarpaceae	Elaeocarpus	Elaeocarpus glabripetalus	1	1
Angiosperm	Elaeocarpaceae	Elaeocarpus	Elaeocarpus sylvestris	7	2
Angiosperm	Ericaceae	Arbutus	Arbutus bicolor	5	5
Angiosperm	Ericaceae	Arbutus	Arbutus xalapensis	3	3
Angiosperm	Ericaceae	Arctostaphylos	Arctostaphylos peninsularis	4	4
Angiosperm	Ericaceae	Arctostaphylos	Arctostaphylos pungens	6	3
Angiosperm	Ericaceae	Comarostaphylis	Comarostaphylis discolor	5	5
Angiosperm	Ericaceae	Epigaea	Epigaea repens	1	1
Angiosperm	Ericaceae	Gaultheria	Gaultheria procumbens	1	1
Angiosperm	Ericaceae	Kalmia	Kalmia angustifolia	1	1
Angiosperm	Ericaceae	Ledum	Ledum groenlandicum	1	1
Angiosperm	Ericaceae	Rhododendron	Rhododendron hypoglaucum	1	1
Angiosperm	Ericaceae	Vaccinium	Vaccinium angustifolium	1	1
Angiosperm	Ericaceae	Vaccinium	Vaccinium myrtilloides	1	1
Angiosperm	Euphorbiaceae	Alchornea	Alchornea trewioides	1	1
Angiosperm	Euphorbiaceae	Bernardia	Bernardia myricifolia	1	1
Angiosperm	Euphorbiaceae	Bischofia	Bischofia javanica	1	1
Angiosperm	Euphorbiaceae	Croton	Croton billbergianus	2	1
Angiosperm	Euphorbiaceae	Croton	Croton draco	7	5
Angiosperm	Euphorbiaceae	Croton	Croton floribundus	4	1
Angiosperm	Euphorbiaceae	Croton	Croton megalocarpus	1	1
Angiosperm	Euphorbiaceae	Croton	Croton suaveolens	1	1
Angiosperm	Euphorbiaceae	Endospermum	Endospermum chinense	6	1
Angiosperm	Euphorbiaceae	Hevea	Hevea brasiliensis	2	2
Angiosperm	Euphorbiaceae	Hura	Hura crepitans	4	1
Angiosperm	Euphorbiaceae	Macaranga	Macaranga sampsonii	1	1
Angiosperm	Euphorbiaceae	Mallotus	Mallotus paniculatus	1	1
Angiosperm	Euphorbiaceae	Sapium	Sapium glandulosum	2	1
Angiosperm	Eupteleaceae	Euptelea	Euptelea pleiosperma	1	1
Angiosperm	Fabaceae	Acacia	Acacia aneura	11	3
Angiosperm	Fabaceae	Acacia	Acacia auriculiformis	17	3
Angiosperm	Fabaceae	Acacia	Acacia berlandieri	6	5
Angiosperm	Fabaceae	Acacia	Acacia bonariensis	1	1
Angiosperm	Fabaceae	Acacia	Acacia colei	4	2
Angiosperm	Fabaceae	Acacia	Acacia coriacea	4	2
Angiosperm	Fabaceae	Acacia	Acacia crassicarpa	1	1
Angiosperm	Fabaceae	Acacia	Acacia dealbata	4	2
Angiosperm	Fabaceae	Acacia	Acacia filiculoides	5	5
Angiosperm	Fabaceae	Acacia	Acacia greggii	1	1
Angiosperm	Fabaceae	Acacia	Acacia implexa	4	2
Angiosperm	Fabaceae	Acacia	Acacia irrorata	4	2
Angiosperm	Fabaceae	Acacia	Acacia mangium	16	3
Angiosperm	Fabaceae	Acacia	Acacia mearnsii	4	2
Angiosperm	Fabaceae	Acacia	Acacia melanoxylon	10	2
Angiosperm	Fabaceae	Acacia	Acacia polyphylla	1	1
Angiosperm	Fabaceae	Acacia	Acacia retinodes	5	5
Angiosperm	Fabaceae	Acacia	Acacia saligna	4	2
Angiosperm	Fabaceae	Acacia	Acacia schaffneri	2	2
Angiosperm	Fabaceae	Acacia	Acacia tetragonophylla	4	2
Angiosperm	Fabaceae	Acacia	Acacia wrightii	1	1
Angiosperm	Fabaceae	Afzelia	Afzelia xylocarpa	3	3
Angiosperm	Fabaceae	Albizia	Albizia polycephala	8	3
Angiosperm	Fabaceae	Albizia	Albizia spp	2	2
Angiosperm	Fabaceae	Allophylus	Allophylus edulis	4	3
Angiosperm	Fabaceae	Anadenanthera	Anadenanthera peregrina var. falcata	1	1
Angiosperm	Fabaceae	Andira	Andira galeottiana	5	5
Angiosperm	Fabaceae	Archidendron	Archidendron lucidum	1	1
Angiosperm	Fabaceae	Bowdichia	Bowdichia nitida	1	1
Angiosperm	Fabaceae	Caesalpinia	Cenostigma gaumeri	5	5
Angiosperm	Fabaceae	Caesalpinia	Coulteria platyloba	5	5
Angiosperm	Fabaceae	Caesalpinia	Erythrostemon mexicanus	1	1
Angiosperm	Fabaceae	Calliandra	Calliandra calothyrsus	2	2
Angiosperm	Fabaceae	Calpurnia	Calpurnia aurea	1	1
Angiosperm	Fabaceae	Centrolobium	Centrolobium tomentosum	1	1
Angiosperm	Fabaceae	Cercidium	Cercidium macrum	1	1
Angiosperm	Fabaceae	Cercidium	Cercidium texanum	5	5
Angiosperm	Fabaceae	Cercis	Cercis canadensis	5	5
Angiosperm	Fabaceae	Chloroleucon	Chloroleucon mangense	5	5
Angiosperm	Fabaceae	Copaifera	Copaifera langsdorffii	1	1
Angiosperm	Fabaceae	Cynometra	Cynometra alexandri	1	1
Angiosperm	Fabaceae	Dalbergia	Dalbergia glomerata	4	2
Angiosperm	Fabaceae	Dalbergia	Dalbergia retusa	3	1
Angiosperm	Fabaceae	Dialium	Dialium guineense	1	1
Angiosperm	Fabaceae	Dipteryx	Dipteryx oleifera	1	1
Angiosperm	Fabaceae	Ebenopsis	Ebenopsis ebano	6	5
Angiosperm	Fabaceae	Enterolobium	Enterolobium cyclocarpum	6	5
Angiosperm	Fabaceae	Erythrina	Erythrina americana	5	5
Angiosperm	Fabaceae	Eysenhardtia	Eysenhardtia polystachya	6	5
Angiosperm	Fabaceae	Eysenhardtia	Eysenhardtia texana	2	1
Angiosperm	Fabaceae	Gleditsia	Gleditsia triacanthos	3	1
Angiosperm	Fabaceae	Gliricidia	Gliricidia sepium	7	6
Angiosperm	Fabaceae	Gossweilerodendron	Gossweilerodendron balsamiferum	1	1
Angiosperm	Fabaceae	Haematoxylum	Haematoxylum campechianum	5	5
Angiosperm	Fabaceae	Havardia	Havardia albicans	5	5
Angiosperm	Fabaceae	Havardia	Havardia pallens	6	5
Angiosperm	Fabaceae	Hymenaea	Hymenaea courbaril	2	1
Angiosperm	Fabaceae	Inga	Inga laurina	1	1
Angiosperm	Fabaceae	Inga	Inga oerstediana	1	1
Angiosperm	Fabaceae	Inga	Inga pauciflora	1	1
Angiosperm	Fabaceae	Inga	Inga pezizifera	1	1
Angiosperm	Fabaceae	Inga	Inga striata	1	1
Angiosperm	Fabaceae	Inga	Inga vera	5	5
Angiosperm	Fabaceae	Lespedeza	Lespedeza bicolor	1	1
Angiosperm	Fabaceae	Lespedeza	Lespedeza thunbergii	1	1
Angiosperm	Fabaceae	Leucaena	Leucaena leucocephala	6	5
Angiosperm	Fabaceae	Leucaena	Leucaena pulverulenta	5	5
Angiosperm	Fabaceae	Lonchocarpus	Lonchocarpus longistylus	5	5
Angiosperm	Fabaceae	Lonchocarpus	Lonchocarpus rugosus	5	5
Angiosperm	Fabaceae	Lysiloma	Lysiloma latisiliquum	5	5
Angiosperm	Fabaceae	Lysiloma	Lysiloma microphylla	5	5
Angiosperm	Fabaceae	Machaerium	Machaerium brasiliense	1	1
Angiosperm	Fabaceae	Mimosa	Mimosa galeottii	5	5
Angiosperm	Fabaceae	Ormosia	Ormosia amazonica	1	1
Angiosperm	Fabaceae	Ormosia	Ormosia macrocalyx	3	1
Angiosperm	Fabaceae	Orophea	Orophea creaghii	1	1
Angiosperm	Fabaceae	Parkinsonia	Parkinsonia aculeata	1	1
Angiosperm	Fabaceae	Piliostigma	Piliostigma reticulatum	1	1
Angiosperm	Fabaceae	Piptadenia	Piptadenia gonoacantha	2	1
Angiosperm	Fabaceae	Piscidia	Piscidia piscipula	5	5
Angiosperm	Fabaceae	Pithecellobium	Pithecellobium clypearia	1	1
Angiosperm	Fabaceae	Pithecellobium	Pithecellobium dulce	5	5
Angiosperm	Fabaceae	Pithecellobium	Pithecellobium lanceolatum	5	5
Angiosperm	Fabaceae	Platymiscium	Platymiscium yucatanum	5	5
Angiosperm	Fabaceae	Platypodium	Platypodium elegans	1	1
Angiosperm	Fabaceae	Prosopis	Prosopis glandulosa	2	1
Angiosperm	Fabaceae	Prosopis	Prosopis laevigata	5	5
Angiosperm	Fabaceae	Pterocarpus	Pterocarpus erinaceus	2	2
Angiosperm	Fabaceae	Robinia	Robinia pseudoacacia	10	6
Angiosperm	Fabaceae	Samanea	Samanea saman	5	5
Angiosperm	Fabaceae	Schizolobium	Schizolobium parahyba	8	5
Angiosperm	Fabaceae	Senna	Senna pallida	5	5
Angiosperm	Fabaceae	Senna	Senna siamea	4	4
Angiosperm	Fabaceae	Styphnolobium	Styphnolobium japonicum	3	1
Angiosperm	Fabaceae	Swartzia	Swartzia cubensis	13	5
Angiosperm	Fabaceae	Vachellia	Vachellia caven	2	2
Angiosperm	Fabaceae	Vachellia	Vachellia farnesiana	2	1
Angiosperm	Fabaceae	Vachellia	Vachellia pennatula	5	5
Angiosperm	Fabaceae	Vachellia	Vachellia rigidula	6	5
Angiosperm	Fabaceae	Zygia	Zygia longifolia	2	1
Angiosperm	Fagaceae	Castanea	Castanea dentata	1	1
Angiosperm	Fagaceae	Castanea	Castanea henryi	1	1
Angiosperm	Fagaceae	Castanea	Castanea sativa	1	1
Angiosperm	Fagaceae	Castanopsis	Castanopsis carlesii	6	2
Angiosperm	Fagaceae	Castanopsis	Castanopsis chinensis	4	1
Angiosperm	Fagaceae	Castanopsis	Castanopsis cuspidata	1	1
Angiosperm	Fagaceae	Castanopsis	Castanopsis echinocarpa	1	1
Angiosperm	Fagaceae	Castanopsis	Castanopsis eyrei	1	1
Angiosperm	Fagaceae	Castanopsis	Castanopsis fabri	5	2
Angiosperm	Fagaceae	Castanopsis	Castanopsis fargesii	1	1
Angiosperm	Fagaceae	Castanopsis	Castanopsis fissa	2	1
Angiosperm	Fagaceae	Castanopsis	Castanopsis hystrix	6	1
Angiosperm	Fagaceae	Castanopsis	Castanopsis indica	1	1
Angiosperm	Fagaceae	Castanopsis	Castanopsis wattii	1	1
Angiosperm	Fagaceae	Cyclobalanopsis	Cyclobalanopsis glauca	1	1
Angiosperm	Fagaceae	Fagus	Fagus crenata	41	3
Angiosperm	Fagaceae	Fagus	Fagus engleriana	1	1
Angiosperm	Fagaceae	Fagus	Fagus grandifolia	11	6
Angiosperm	Fagaceae	Fagus	Fagus sylvatica	21	4
Angiosperm	Fagaceae	Lithocarpus	Lithocarpus amygdalifolius	1	1
Angiosperm	Fagaceae	Lithocarpus	Lithocarpus chintungensis	1	1
Angiosperm	Fagaceae	Lithocarpus	Lithocarpus cleistocarpus	1	1
Angiosperm	Fagaceae	Lithocarpus	Lithocarpus glaber	1	1
Angiosperm	Fagaceae	Ostrya	Ostrya virginiana	5	5
Angiosperm	Fagaceae	Quercus	Quercus affinis	5	5
Angiosperm	Fagaceae	Quercus	Quercus agrifolia	5	5
Angiosperm	Fagaceae	Quercus	Quercus alba	8	2
Angiosperm	Fagaceae	Quercus	Quercus albocincta	5	5
Angiosperm	Fagaceae	Quercus	Quercus aliena	1	1
Angiosperm	Fagaceae	Quercus	Quercus aliena var. acutiserrata	5	1
Angiosperm	Fagaceae	Quercus	Quercus asymmetrica	1	1
Angiosperm	Fagaceae	Quercus	Quercus canbyi	3	3
Angiosperm	Fagaceae	Quercus	Quercus candicans	5	5
Angiosperm	Fagaceae	Quercus	Quercus castanea	5	5
Angiosperm	Fagaceae	Quercus	Quercus championii	1	1
Angiosperm	Fagaceae	Quercus	Quercus chihuahuensis	5	5
Angiosperm	Fagaceae	Quercus	Quercus crassipes	5	5
Angiosperm	Fagaceae	Quercus	Quercus crispula	38	3
Angiosperm	Fagaceae	Quercus	Quercus durifolia	5	5
Angiosperm	Fagaceae	Quercus	Quercus fulva	5	5
Angiosperm	Fagaceae	Quercus	Quercus gambelii	1	1
Angiosperm	Fagaceae	Quercus	Quercus glauca	10	5
Angiosperm	Fagaceae	Quercus	Quercus laceyi	3	3
Angiosperm	Fagaceae	Quercus	Quercus laeta	5	5
Angiosperm	Fagaceae	Quercus	Quercus laxa	5	5
Angiosperm	Fagaceae	Quercus	Quercus longinux	1	1
Angiosperm	Fagaceae	Quercus	Quercus magnoliifolia	5	5
Angiosperm	Fagaceae	Quercus	Quercus mongolica	10	5
Angiosperm	Fagaceae	Quercus	Quercus montana	5	5
Angiosperm	Fagaceae	Quercus	Quercus multinervis	1	1
Angiosperm	Fagaceae	Quercus	Quercus oxyodon	1	1
Angiosperm	Fagaceae	Quercus	Quercus petraea	2	2
Angiosperm	Fagaceae	Quercus	Quercus polymorpha	5	5
Angiosperm	Fagaceae	Quercus	Quercus pyrenaica	2	2
Angiosperm	Fagaceae	Quercus	Quercus robur	1	1
Angiosperm	Fagaceae	Quercus	Quercus rubra	14	6
Angiosperm	Fagaceae	Quercus	Quercus rugosa	5	5
Angiosperm	Fagaceae	Quercus	Quercus rysophylla	3	3
Angiosperm	Fagaceae	Quercus	Quercus scytophylla	5	5
Angiosperm	Fagaceae	Quercus	Quercus serrata	1	1
Angiosperm	Fagaceae	Quercus	Quercus spp	2	1
Angiosperm	Fagaceae	Quercus	Quercus velutina	18	2
Angiosperm	Fagaceae	Quercus	Quercus virginiana	1	1
Angiosperm	Fagaceae	Quercus	Quercus wutaishanica	6	5
Angiosperm	Fagaceae	Quercus	Quercus xalapensis	5	5
Angiosperm	Hamamelidaceae	Hamamelis	Hamamelis virginiana	3	1
Angiosperm	Hamamelidaceae	Mytilaria	Mytilaria laosensis	5	1
Angiosperm	Hamamelidaceae	Wigandia	Wigandia urens	5	5
Angiosperm	Hydrangeaceae	Deutzia	Deutzia glabrata	1	1
Angiosperm	Hydrangeaceae	Deutzia	Deutzia grandiflora	1	1
Angiosperm	Hydrangeaceae	Philadelphus	Philadelphus incanus	1	1
Angiosperm	Hypericaceae	Cratoxylum	Cratoxylum cochinchinense	1	1
Angiosperm	Juglandaceae	Carya	Carya alba	6	2
Angiosperm	Juglandaceae	Carya	Carya spp	6	2
Angiosperm	Juglandaceae	Engelhardia	Engelhardia roxburghiana	2	1
Angiosperm	Juglandaceae	Juglans	Juglans cinerea	1	1
Angiosperm	Juglandaceae	Juglans	Juglans hirsuta	5	5
Angiosperm	Juglandaceae	Juglans	Juglans major	5	5
Angiosperm	Juglandaceae	Juglans	Juglans mandshurica	10	5
Angiosperm	Juglandaceae	Juglans	Juglans nigra	32	4
Angiosperm	Lamiaceae	Gmelina	Gmelina arborea	3	3
Angiosperm	Lamiaceae	Tectona	Tectona grandis	13	6
Angiosperm	Lauraceae	Cinnamomum	Cinnamomum aromaticum	1	1
Angiosperm	Lauraceae	Cinnamomum	Cinnamomum austrosinense	2	1
Angiosperm	Lauraceae	Cinnamomum	Cinnamomum camphora	2	1
Angiosperm	Lauraceae	Cinnamomum	Cinnamomum chekiangense	5	1
Angiosperm	Lauraceae	Cinnamomum	Cinnamomum micranthum	1	1
Angiosperm	Lauraceae	Cinnamomum	Cinnamomum parthenoxylon	3	1
Angiosperm	Lauraceae	Cinnamomum	Cinnamomum tenuifolium	1	1
Angiosperm	Lauraceae	Cinnamomum	Cinnamomum triplinerve	2	1
Angiosperm	Lauraceae	Cryptocarya	Cryptocarya alba	2	2
Angiosperm	Lauraceae	Cryptocarya	Cryptocarya chinensis	7	1
Angiosperm	Lauraceae	Cryptocarya	Cryptocarya concinna	5	2
Angiosperm	Lauraceae	Cupania	Cupania vernalis	4	3
Angiosperm	Lauraceae	Lindera	Lindera obtusiloba	1	1
Angiosperm	Lauraceae	Litsea	Litsea baviensis	1	1
Angiosperm	Lauraceae	Litsea	Litsea cubeba	1	1
Angiosperm	Lauraceae	Litsea	Litsea elongata	1	1
Angiosperm	Lauraceae	Litsea	Litsea ichangensis	1	1
Angiosperm	Lauraceae	Litsea	Litsea rotundifolia	5	5
Angiosperm	Lauraceae	Litsea	Litsea verticillata	1	1
Angiosperm	Lauraceae	Machilus	Machilus breviflora	1	1
Angiosperm	Lauraceae	Machilus	Machilus japonica	1	1
Angiosperm	Lauraceae	Machilus	Machilus kwangtungensis	1	1
Angiosperm	Lauraceae	Machilus	Machilus nanmu	1	1
Angiosperm	Lauraceae	Machilus	Machilus oculodracontis	1	1
Angiosperm	Lauraceae	Machilus	Machilus robusta	1	1
Angiosperm	Lauraceae	Machilus	Machilus velutina	1	1
Angiosperm	Lauraceae	Nectandra	Nectandra ambigens	5	2
Angiosperm	Lauraceae	Nectandra	Nectandra globosa	2	1
Angiosperm	Lauraceae	Nectandra	Nectandra lanceolata	4	3
Angiosperm	Lauraceae	Ocotea	Ocotea guianensis	1	1
Angiosperm	Lauraceae	Ocotea	Ocotea lancifolia	1	1
Angiosperm	Lauraceae	Ocotea	Ocotea puberula	1	1
Angiosperm	Lauraceae	Ocotea	Ocotea spp	5	1
Angiosperm	Lauraceae	Parapiptadenia	Parapiptadenia rigida	4	3
Angiosperm	Lauraceae	Sassafras	Sassafras albidum	3	1
Angiosperm	Lauraceae	Sassafras	Sassafras tzumu	1	1
Angiosperm	Lecythidaceae	Barringtonia	Barringtonia racemosa	1	1
Angiosperm	Lecythidaceae	Cariniana	Cariniana estrellensis	1	1
Angiosperm	Lecythidaceae	Gustavia	Gustavia superba	3	1
Angiosperm	Loganiaceae	Strychnos	Strychnos usambarensis	1	1
Angiosperm	Lythraceae	Lagerstroemia	Lagerstroemia speciosa	2	2
Angiosperm	Lythraceae	Lagerstroemia	Lagerstroemia subcostata	1	1
Angiosperm	Lythraceae	Lawsonia	Lawsonia inermis	1	1
Angiosperm	Lythraceae	Pemphis	Pemphis acidula	1	1
Angiosperm	Lythraceae	Sonneratia	Sonneratia alba	1	1
Angiosperm	Lythraceae	Sonneratia	Sonneratia apetala	1	1
