# Supplementary material for: A global database of woody tissue carbon concentrations
Source: Sci Data. 2022 Jun 9;9:284. doi: 10.1038/s41597-022-01396-1 (PMC9184483; doi:10.1038/s41597-022-01396-1)
Supplement: Supplementary file 4 — Supplementary Table 4 [file 41597_2022_1396_MOESM4_ESM.xlsx]

## Sheet: Sheet1
Supplementary Table 4. Taxonomic coverage of angiosperm data (families beginning M through Z) included in Global Woody Tissue Carbon Concentration Database (GLOWCAD). Family and species nomenclatures are provided, with information on the number of observations and tissues recorded for that species. This information is also presented in a phylogenetic context in Figure 5.
Division	Family	Genus	Species	Number of observations	Number of tissues
Angiosperm	Magnoliaceae	Liriodendron	Liriodendron chinense	2	1
Angiosperm	Magnoliaceae	Liriodendron	Liriodendron tulipifera	14	3
Angiosperm	Magnoliaceae	Magnolia	Magnolia acuminata	3	1
Angiosperm	Magnoliaceae	Magnolia	Magnolia baillonii	1	1
Angiosperm	Magnoliaceae	Magnolia	Magnolia balansae	1	1
Angiosperm	Magnoliaceae	Magnolia	Magnolia cavaleriei	1	1
Angiosperm	Magnoliaceae	Magnolia	Magnolia champaca	1	1
Angiosperm	Magnoliaceae	Magnolia	Magnolia chapensis	2	1
Angiosperm	Magnoliaceae	Magnolia	Magnolia dandyi	1	1
Angiosperm	Magnoliaceae	Magnolia	Magnolia denudata	3	1
Angiosperm	Magnoliaceae	Magnolia	Magnolia ernestii	1	1
Angiosperm	Magnoliaceae	Magnolia	Magnolia fulva	1	1
Angiosperm	Magnoliaceae	Magnolia	Magnolia grandiflora	4	1
Angiosperm	Magnoliaceae	Magnolia	Magnolia insignis	1	1
Angiosperm	Magnoliaceae	Magnolia	Magnolia kobus	3	1
Angiosperm	Magnoliaceae	Magnolia	Magnolia lotungensis	1	1
Angiosperm	Magnoliaceae	Magnolia	Magnolia macclurei	6	1
Angiosperm	Magnoliaceae	Magnolia	Magnolia macrophylla	3	1
Angiosperm	Magnoliaceae	Magnolia	Magnolia maudiae	2	1
Angiosperm	Magnoliaceae	Magnolia	Magnolia odora	7	2
Angiosperm	Magnoliaceae	Magnolia	Magnolia opipara	1	1
Angiosperm	Magnoliaceae	Magnolia	Magnolia stellata	3	1
Angiosperm	Magnoliaceae	Magnolia	Magnolia tamaulipana	5	5
Angiosperm	Magnoliaceae	Magnolia	Magnolia tripetala	3	1
Angiosperm	Magnoliaceae	Magnolia	Magnolia virginiana	3	1
Angiosperm	Magnoliaceae	Magnolia	Magnolia yunnanensis	1	1
Angiosperm	Magnoliaceae	Magnolia	Magnolia yuyuanensis	1	1
Angiosperm	Magnoliaceae	Manglietia	Manglietia paruicula	1	1
Angiosperm	Magnoliaceae	Michelia	Michelia alba	1	1
Angiosperm	Malpighiaceae	Byrsonima	Byrsonima crassifolia	2	1
Angiosperm	Malvaceae	Apeiba	Apeiba membranacea	1	1
Angiosperm	Malvaceae	Ceiba	Ceiba aesculifolia subsp parvifolia	5	5
Angiosperm	Malvaceae	Ceiba	Ceiba pentandra	7	5
Angiosperm	Malvaceae	Grewia	Grewia nervosa	1	1
Angiosperm	Malvaceae	Guazuma	Guazuma ulmifolia	6	5
Angiosperm	Malvaceae	Hampea	Hampea appendiculata	1	1
Angiosperm	Malvaceae	Heliocarpus	Heliocarpus americanus	1	1
Angiosperm	Malvaceae	Heliocarpus	Heliocarpus appendiculatus	5	2
Angiosperm	Malvaceae	Heliocarpus	Heliocarpus donnellsmithii	5	5
Angiosperm	Malvaceae	Heritiera	Heritiera fomes	1	1
Angiosperm	Malvaceae	Heritiera	Heritiera littoralis	1	1
Angiosperm	Malvaceae	Kleinhovia	Kleinhovia hospita	2	2
Angiosperm	Malvaceae	Luehea	Luehea divaricata	4	3
Angiosperm	Malvaceae	Luehea	Luehea seemannii	1	1
Angiosperm	Malvaceae	Luehea	Luehea speciosa	1	1
Angiosperm	Malvaceae	Ochroma	Ochroma pyramidale	3	1
Angiosperm	Malvaceae	Pachira	Pachira aquatica	5	5
Angiosperm	Malvaceae	Pseudobombax	Pseudobombax ellipticum	5	5
Angiosperm	Malvaceae	Pseudobombax	Pseudobombax septenatum	2	1
Angiosperm	Malvaceae	Pterospermum	Pterospermum acerifolium	1	1
Angiosperm	Malvaceae	Sterculia	Sterculia apetala	1	1
Angiosperm	Malvaceae	Sterculia	Sterculia lanceolata	2	1
Angiosperm	Malvaceae	Tarrietia	Tarrietia utilis	2	1
Angiosperm	Malvaceae	Theobroma	Theobroma cacao	2	2
Angiosperm	Malvaceae	Tilia	Tilia americana	6	6
Angiosperm	Malvaceae	Tilia	Tilia amurensis	10	5
Angiosperm	Malvaceae	Tilia	Tilia cordata	2	1
Angiosperm	Malvaceae	Tilia	Tilia mandshurica	1	1
Angiosperm	Malvaceae	Tilia	Tilia oliveri	1	1
Angiosperm	Malvaceae	Triplochiton	Triplochiton scleroxylon	1	1
Angiosperm	Melastomataceae	Blastus	Blastus cochinchinensis	1	1
Angiosperm	Melastomataceae	Blastus	Blastus pauciflorus	1	1
Angiosperm	Melastomataceae	Miconia	Miconia argentea	3	1
Angiosperm	Melastomataceae	Miconia	Miconia hondurensis	1	1
Angiosperm	Melastomataceae	Miconia	Miconia mirabilis	2	1
Angiosperm	Meliaceae	Aphanamixis	Aphanamixis polystachya	1	1
Angiosperm	Meliaceae	Cedrela	Cedrela odorata	7	5
Angiosperm	Meliaceae	Dysoxylum	Dysoxylum hongkongense	1	1
Angiosperm	Meliaceae	Ekebergia	Ekebergia capensis	1	1
Angiosperm	Meliaceae	Entandrophragma	Entandrophragma angolense	1	1
Angiosperm	Meliaceae	Entandrophragma	Entandrophragma cylindricum	1	1
Angiosperm	Meliaceae	Guarea	Guarea guidonia	3	1
Angiosperm	Meliaceae	Guarea	Guarea spp	2	1
Angiosperm	Meliaceae	Guarea	Guarea thompsonii	1	1
Angiosperm	Meliaceae	Khaya	Khaya anthotheca	1	1
Angiosperm	Meliaceae	Khaya	Khaya ivorensis	2	1
Angiosperm	Meliaceae	Swietenia	Swietenia humilis	5	5
Angiosperm	Meliaceae	Swietenia	Swietenia macrophylla	14	5
Angiosperm	Meliaceae	Swietenia	Swietenia mahagoni	2	2
Angiosperm	Meliaceae	Toona	Toona ciliata	2	2
Angiosperm	Meliaceae	Trichilia	Trichilia pallida	2	1
Angiosperm	Meliaceae	Trichilia	Trichilia tuberculata	1	1
Angiosperm	Meliaceae	Turreanthus	Turraeanthus africana	2	1
Angiosperm	Meliaceae	Xylocarpus	Xylocarpus granatum	2	1
Angiosperm	Meliaceae	Xylocarpus	Xylocarpus moluccensis	1	1
Angiosperm	Metteniusaceae	Apodytes	Apodytes dimidiata	1	1
Angiosperm	Moraceae	Antiaris	Antiaris toxicaria	2	1
Angiosperm	Moraceae	Artocarpus	Artocarpus chama	2	2
Angiosperm	Moraceae	Artocarpus	Artocarpus styracifolius	1	1
Angiosperm	Moraceae	Brosimum	Brosimum alicastrum	8	5
Angiosperm	Moraceae	Castilla	Castilla elastica	1	1
Angiosperm	Moraceae	Ficus	Ficus ampelas	1	1
Angiosperm	Moraceae	Ficus	Ficus benjamina	6	5
Angiosperm	Moraceae	Ficus	Ficus boliviana	1	1
Angiosperm	Moraceae	Ficus	Ficus cotinifolia	5	5
Angiosperm	Moraceae	Ficus	Ficus elastica	5	5
Angiosperm	Moraceae	Ficus	Ficus insipida	6	5
Angiosperm	Moraceae	Ficus	Ficus maxima	5	5
Angiosperm	Moraceae	Ficus	Ficus petiolaris	5	5
Angiosperm	Moraceae	Ficus	Ficus sur	1	1
Angiosperm	Moraceae	Ficus	Ficus variolosa	1	1
Angiosperm	Moraceae	Ficus	Ficus yoponensis	4	2
Angiosperm	Moraceae	Maclura	Maclura tinctoria	5	5
Angiosperm	Moraceae	Milicia	Milicia excelsa	2	1
Angiosperm	Moraceae	Morus	Morus alba	5	5
Angiosperm	Moraceae	Poulsenia	Poulsenia armata	3	1
Angiosperm	Moraceae	Pseudolmedia	Pseudolmedia glabrata	12	2
Angiosperm	Moraceae	Pseudolmedia	Pseudolmedia laevis	1	1
Angiosperm	Moraceae	Trilepisium	Trilepisium madagascariense	1	1
Angiosperm	Muntingiaceae	Muntingia	Muntingia calabura	5	5
Angiosperm	Myricaceae	Comptonia	Comptonia peregrina	1	1
Angiosperm	Myristicaceae	Pycnanthus	Pycnanthus angolensis	1	1
Angiosperm	Myristicaceae	Virola	Virola multiflora	2	1
Angiosperm	Myristicaceae	Virola	Virola sebifera	2	1
Angiosperm	Myrtaceae	Decaspermum	Decaspermum gracilentum	1	1
Angiosperm	Myrtaceae	Eucalyptus	Eucalyptus camaldulensis	7	5
Angiosperm	Myrtaceae	Eucalyptus	Eucalyptus citriodora	12	2
Angiosperm	Myrtaceae	Eucalyptus	Eucalyptus delegatensis	6	2
Angiosperm	Myrtaceae	Eucalyptus	Eucalyptus dimunosa	6	2
Angiosperm	Myrtaceae	Eucalyptus	Eucalyptus globulus	1	1
Angiosperm	Myrtaceae	Eucalyptus	Eucalyptus urophylla	13	3
Angiosperm	Myrtaceae	Kunzea	Kunzea ericoides	3	3
Angiosperm	Myrtaceae	Myrcianthes	Myrcianthes fragrans	2	1
Angiosperm	Myrtaceae	Psidium	Psidium guajava	5	5
Angiosperm	Myrtaceae	Syzygium	Syzygium acuminatissimum	1	1
Angiosperm	Myrtaceae	Syzygium	Syzygium globiflorum	1	1
Angiosperm	Myrtaceae	Syzygium	Syzygium grande	2	2
Angiosperm	Myrtaceae	Syzygium	Syzygium hancei	1	1
Angiosperm	Myrtaceae	Syzygium	Syzygium jambos	1	1
Angiosperm	Myrtaceae	Syzygium	Syzygium levinei	1	1
Angiosperm	Nothofagaceae	Nothofagus	Nothofagus antarctica	9	5
Angiosperm	Nothofagaceae	Nothofagus	Nothofagus betuloides	4	3
Angiosperm	Nothofagaceae	Nothofagus	Nothofagus pumilio	4	3
Angiosperm	Ochnaceae	Lophira	Lophira alata	1	1
Angiosperm	Oleaceae	Chionanthus	Chionanthus mildbraedii	1	1
Angiosperm	Oleaceae	Chionanthus	Chionanthus virginicus	3	1
Angiosperm	Oleaceae	Forestiera	Forestiera angustifolia	6	5
Angiosperm	Oleaceae	Fraxinus	Fraxinus americana	9	3
Angiosperm	Oleaceae	Fraxinus	Fraxinus angustifolia	2	2
Angiosperm	Oleaceae	Fraxinus	Fraxinus chinensis	1	1
Angiosperm	Oleaceae	Fraxinus	Fraxinus mandshurica	10	5
Angiosperm	Oleaceae	Fraxinus	Fraxinus nigra	6	6
Angiosperm	Oleaceae	Fraxinus	Fraxinus pennsylvanica	1	1
Angiosperm	Oleaceae	Fraxinus	Fraxinus uhdei	5	5
Angiosperm	Oleaceae	Olea	Olea europaea subsp cuspidiata	2	2
Angiosperm	Oleaceae	Olea	Olea rosea	1	1
Angiosperm	Oleaceae	Osmanthus	Osmanthus didymopetalus	1	1
Angiosperm	Oleaceae	Osmanthus	Osmanthus marginatus	1	1
Angiosperm	Oleaceae	Syringa	Syringa reticulata	4	1
Angiosperm	Penaeaceae	Olinia	Olinia rochetiana	2	2
Angiosperm	Pentaphylacaceae	Pentaphylax	Pentaphylax euryoides	1	1
Angiosperm	Phyllanthaceae	Aporosa	Aporosa octandra	1	1
Angiosperm	Phyllanthaceae	Aporosa	Aporosa yunnanensis	2	1
Angiosperm	Phyllanthaceae	Hieronyma	Hieronyma alchorneoides	8	4
Angiosperm	Phyllanthaceae	Savia	Savia dictyocarpa	2	1
Angiosperm	Pittosporaceae	Pittosporum	Pittosporum eugenioides	3	3
Angiosperm	Pittosporaceae	Pittosporum	Pittosporum tenuifolium	3	3
Angiosperm	Platanaceae	Platanus	Platanus mexicana	4	4
Angiosperm	Platanaceae	Platanus	Platanus occidentalis	4	2
Angiosperm	Plumbaginaceae	Aegialitis	Aegialitis rotundifolia	1	1
Angiosperm	Polygonaceae	Coccoloba	Coccoloba barbadensis	5	5
Angiosperm	Polygonaceae	Eriogonum	Eriogonum fasciculatum	1	1
Angiosperm	Primulaceae	Ardisia	Ardisia japonica	1	1
Angiosperm	Primulaceae	Embelia	Embelia vestita	1	1
Angiosperm	Proteaceae	Helicia	Helicia formosana	1	1
Angiosperm	Quillajaceae	Quillaja	Quillaja saponaria	2	2
Angiosperm	Rhamnaceae	Colubrina	Colubrina texensis	1	1
Angiosperm	Rhamnaceae	Condalia	Condalia hookeri	7	5
Angiosperm	Rhamnaceae	Karwinskia	Karwinskia humboldtiana	1	1
Angiosperm	Rhamnaceae	Lasiodiscus	Lasiodiscus mildbraedii	1	1
Angiosperm	Rhamnaceae	Rhamnus	Rhamnus davurica	1	1
Angiosperm	Rhamnaceae	Ziziphus	Ziziphus obtusifolia	1	1
Angiosperm	Rhizophoraceae	Bruguiera	Bruguiera gymnorhiza	2	1
Angiosperm	Rhizophoraceae	Carallia	Carallia brachiata	2	2
Angiosperm	Rhizophoraceae	Ceriops	Ceriops decandra	1	1
Angiosperm	Rhizophoraceae	Ceriops	Ceriops tagal	1	1
Angiosperm	Rhizophoraceae	Rhizophora	Rhizophora mangle	8	5
Angiosperm	Rhizophoraceae	Rhizophora	Rhizophora mucronata	3	3
Angiosperm	Rosaceae	Adenostoma	Adenostoma fasciculatum	2	2
Angiosperm	Rosaceae	Cotoneaster	Cotoneaster acutifolius	1	1
Angiosperm	Rosaceae	Cotoneaster	Cotoneaster adpressus	1	1
Angiosperm	Rosaceae	Cotoneaster	Cotoneaster multiflorus	1	1
Angiosperm	Rosaceae	Crataegus	Crataegus pinnatifida	1	1
Angiosperm	Rosaceae	Eriobotrya	Eriobotrya japonica	1	1
Angiosperm	Rosaceae	Malus	Malus domestica	1	1
Angiosperm	Rosaceae	Prunus	Prunus alabamensis	1	1
Angiosperm	Rosaceae	Prunus	Prunus armeniaca	1	1
Angiosperm	Rosaceae	Prunus	Prunus avium	6	4
Angiosperm	Rosaceae	Prunus	Prunus brasiliensis	4	3
Angiosperm	Rosaceae	Prunus	Prunus padus	2	1
Angiosperm	Rosaceae	Prunus	Prunus sargentii	3	1
Angiosperm	Rosaceae	Prunus	Prunus serotina	6	5
Angiosperm	Rosaceae	Purshia	Purshia tridentata	1	1
Angiosperm	Rosaceae	Rhaphiolepis	Rhaphiolepis indica	1	1
Angiosperm	Rosaceae	Rosa	Rosa acicularis	1	1
Angiosperm	Rosaceae	Rosa	Rosa woodsii	1	1
Angiosperm	Rosaceae	Rosa	Rosa xanthina	1	1
Angiosperm	Rosaceae	Rubus	Rubus crataegifolius	1	1
Angiosperm	Rosaceae	Rubus	Rubus idaeus	1	1
Angiosperm	Rosaceae	Rubus	Rubus rosifolius	1	1
Angiosperm	Rosaceae	Sorbus	Sorbus aucuparia	1	1
Angiosperm	Rosaceae	Sorbus	Sorbus discolor	1	1
Angiosperm	Rosaceae	Spiraea	Spiraea dahurica	1	1
Angiosperm	Rosaceae	Spiraea	Spiraea pubescens	1	1
Angiosperm	Rubiaceae	Adina	Adina pilulifera	1	1
Angiosperm	Rubiaceae	Alseis	Alseis blackiana	2	1
Angiosperm	Rubiaceae	Alseis	Alseis yucatanensis	5	5
Angiosperm	Rubiaceae	Blepharidium	Blepharidium guatemalense	5	5
Angiosperm	Rubiaceae	Catunaregam	Catunaregam spinosa	1	1
Angiosperm	Rubiaceae	Coffea	Coffea arabica	4	1
Angiosperm	Rubiaceae	Diplospora	Diplospora dubia	1	1
Angiosperm	Rubiaceae	Faramea	Faramea occidentalis	2	1
Angiosperm	Rubiaceae	Genipa	Genipa americana	1	1
Angiosperm	Rubiaceae	Guettarda	Guettarda combsii	5	5
Angiosperm	Rubiaceae	Guettarda	Guettarda foliacea	1	1
Angiosperm	Rubiaceae	Macrocnemum	Macrocnemum roseum	2	1
Angiosperm	Rubiaceae	Palicourea	Palicourea guianensis	1	1
Angiosperm	Rubiaceae	Pertusadina	Pertusadina metcalfii	1	1
Angiosperm	Rubiaceae	Pittoniotis	Pittoniotis trichantha	1	1
Angiosperm	Rubiaceae	Psychotria	Psychotria asiatica	2	1
Angiosperm	Rubiaceae	Randia	Randia obcordata	5	5
Angiosperm	Rubiaceae	Simira	Simira salvadorensis	5	5
Angiosperm	Rubiaceae	Wendlandia	Wendlandia uvariifolia	1	1
Angiosperm	Rutaceae	Acronychia	Acronychia pedunculata	1	1
Angiosperm	Rutaceae	Amyris	Amyris madrensis	1	1
Angiosperm	Rutaceae	Amyris	Amyris texana	1	1
Angiosperm	Rutaceae	Casimiroa	Casimiroa greggii	1	1
Angiosperm	Rutaceae	Citrus	Citrus aurantium	1	1
Angiosperm	Rutaceae	Esenbeckia	Esenbeckia leiocarpa	1	1
Angiosperm	Rutaceae	Helietta	Helietta parvifolia	1	1
Angiosperm	Rutaceae	Melicope	Melicope pteleifolia	1	1
Angiosperm	Rutaceae	Phellodendron	Phellodendron amurense	10	5
Angiosperm	Rutaceae	Vepris	Vepris nobilis	1	1
Angiosperm	Rutaceae	Zanthoxylum	Zanthoxylum clava-herculis	5	5
Angiosperm	Rutaceae	Zanthoxylum	Zanthoxylum ekmanii	3	1
Angiosperm	Rutaceae	Zanthoxylum	Zanthoxylum fagara	7	5
Angiosperm	Rutaceae	Zanthoxylum	Zanthoxylum panamense	1	1
Angiosperm	Rutaceae	Zanthoxylum	Zanthoxylum rhoifolium	4	3
Angiosperm	Rutaceae	Zanthoxylum	Zanthoxylum setulosum	1	1
Angiosperm	Salicaceae	Dovyalis	Dovyalis abyssinica	1	1
Angiosperm	Salicaceae	Populus	Populus canadensis	1	1
Angiosperm	Salicaceae	Populus	Populus cathayana	1	1
Angiosperm	Salicaceae	Populus	Populus davidiana	3	3
Angiosperm	Salicaceae	Populus	Populus deltoides	7	4
Angiosperm	Salicaceae	Populus	Populus koreana	1	1
Angiosperm	Salicaceae	Populus	Populus spp	5	2
Angiosperm	Salicaceae	Populus	Populus suaveolens	1	1
Angiosperm	Salicaceae	Populus	Populus tremula	6	2
Angiosperm	Salicaceae	Populus	Populus tremula var. davidiana	6	5
Angiosperm	Salicaceae	Populus	Populus tremula x populus tremuloides	4	3
Angiosperm	Salicaceae	Populus	Populus tremuloides	30	5
Angiosperm	Salicaceae	Populus	Populus trichocarpa	1	1
Angiosperm	Salicaceae	Populus	Populus trichocarpa x p deltoides	2	2
Angiosperm	Salicaceae	Populus	Populus x canadensis	1	1
Angiosperm	Salicaceae	Salix	Salix babylonica	1	1
Angiosperm	Salicaceae	Salix	Salix caprea	1	1
Angiosperm	Salicaceae	Salix	Salix humboldtiana	5	5
Angiosperm	Salicaceae	Salix	Salix lapponum	1	1
Angiosperm	Salicaceae	Salix	Salix lasiolepis	2	2
Angiosperm	Salicaceae	Salix	Salix phylicifolia	1	1
Angiosperm	Salicaceae	Salix	Salix raddeana	1	1
Angiosperm	Salicaceae	Salix	Salix spp	1	1
Angiosperm	Salicaceae	Salix	Salix viminalis	1	1
Angiosperm	Salicaceae	Scolopia	Scolopia theifolia	2	2
Angiosperm	Salicaceae	Tetrathylacium	Tetrathylacium johansenii	1	1
Angiosperm	Salicaceae	Zuelania	Zuelania guidonia	5	5
Angiosperm	Sapindaceae	Acer	Acer barbinerve	1	1
Angiosperm	Sapindaceae	Acer	Acer campbellii	1	1
Angiosperm	Sapindaceae	Acer	Acer caudatum	1	1
Angiosperm	Sapindaceae	Acer	Acer coriaceifolium	1	1
Angiosperm	Sapindaceae	Acer	Acer davidii	1	1
Angiosperm	Sapindaceae	Acer	Acer macrophyllum	1	1
Angiosperm	Sapindaceae	Acer	Acer negundo	2	1
Angiosperm	Sapindaceae	Acer	Acer pensylvanicum	5	5
Angiosperm	Sapindaceae	Acer	Acer pictum	7	5
Angiosperm	Sapindaceae	Acer	Acer pictum subsp. mono	3	3
Angiosperm	Sapindaceae	Acer	Acer pseudoplatanus	3	2
Angiosperm	Sapindaceae	Acer	Acer rubrum	11	6
Angiosperm	Sapindaceae	Acer	Acer saccharum	18	7
Angiosperm	Sapindaceae	Acer	Acer tataricum	1	1
Angiosperm	Sapindaceae	Acer	Acer tegmentosum	1	1
Angiosperm	Sapindaceae	Acer	Acer triflorum	1	1
Angiosperm	Sapindaceae	Aesculus	Aesculus hippocastanum	3	1
Angiosperm	Sapindaceae	Allophylus	Allophylus abyssinicus	3	3
Angiosperm	Sapindaceae	Cupania	Cupania latifolia	2	1
Angiosperm	Sapindaceae	Cupania	Cupania rufescens	2	1
Angiosperm	Sapindaceae	Koelreuteria	Koelreuteria paniculata	3	1
Angiosperm	Sapindaceae	Matayba	Matayba elaeagnoides	4	3
Angiosperm	Sapindaceae	Melicoccus	Melicoccus oliviformis	2	1
Angiosperm	Sapindaceae	Nephelium	Nephelium lappaceum	1	1
Angiosperm	Sapindaceae	Sapindus	Sapindus saponaria	3	1
Angiosperm	Sapindaceae	Vitex	Vitex megapotamica	4	3
Angiosperm	Sapotaceae	Chrysophyllum	Chrysophyllum cainito	1	1
Angiosperm	Sapotaceae	Manilkara	Manilkara zapota	11	5
Angiosperm	Sapotaceae	Pouteria	Pouteria amygdalina	5	5
Angiosperm	Sapotaceae	Pouteria	Pouteria campechiana	5	5
Angiosperm	Sapotaceae	Pouteria	Pouteria nemorosa	1	1
Angiosperm	Sapotaceae	Pouteria	Pouteria pierrei	1	1
Angiosperm	Sapotaceae	Sideroxylon	Sideroxylon celastrinum	1	1
Angiosperm	Sapotaceae	Sideroxylon	Sideroxylon portoricense subsp minutiflorum	1	1
Angiosperm	Sapotaceae	Tieghemella	Tieghemella heckelii	1	1
Angiosperm	Schisandraceae	Illicium	Illicium arborescens	1	1
Angiosperm	Schoepfiaceae	Schoepfia	Schoepfia jasminodora	1	1
Angiosperm	Scrophulariaceae	Buddleja	Buddleja cordata	5	5
Angiosperm	Simaroubaceae	Simarouba	Simarouba amara	14	5
Angiosperm	Smilacaceae	Smilax	Smilax trinervula	1	1
Angiosperm	Solanaceae	Cestrum	Cestrum spp	4	3
Angiosperm	Solanaceae	Lycium	Lycium berlandieri	1	1
Angiosperm	Staphyleaceae	Turpinia	Turpinia ternata	1	1
Angiosperm	Styracaceae	Alniphyllum	Alniphyllum fortunei	8	5
Angiosperm	Styracaceae	Halesia	Halesia tetraptera	3	1
Angiosperm	Styracaceae	Styrax	Styrax suberifolius	1	1
Angiosperm	Theaceae	Camellia	Camellia oleifera	5	5
Angiosperm	Theaceae	Gordonia	Gordonia axillaris	1	1
Angiosperm	Theaceae	Schima	Schima superba	12	5
Angiosperm	Theaceae	Schima	Schima wallichii	1	1
Angiosperm	Theaceae	Ternstroemia	Ternstroemia lineata	5	5
Angiosperm	Thymelaeaceae	Aquilaria	Aquilaria malaccensis	2	2
Angiosperm	Ulmaceae	Celtis	Celtis caudata	5	5
Angiosperm	Ulmaceae	Celtis	Celtis laevigata	1	1
Angiosperm	Ulmaceae	Celtis	Celtis pallida	7	5
Angiosperm	Ulmaceae	Celtis	Celtis sinensis	1	1
Angiosperm	Ulmaceae	Trema	Trema micrantha	2	1
Angiosperm	Ulmaceae	Ulmus	Ulmus americana	8	6
Angiosperm	Ulmaceae	Ulmus	Ulmus davidiana	2	2
Angiosperm	Ulmaceae	Ulmus	Ulmus laciniata	3	3
Angiosperm	Ulmaceae	Ulmus	Ulmus pumila	2	2
Angiosperm	Ulmaceae	Ulmus	Ulmus spp	1	1
Angiosperm	Urticaceae	Cecropia	Cecropia concolor	1	1
Angiosperm	Urticaceae	Cecropia	Cecropia insignis	1	1
Angiosperm	Urticaceae	Cecropia	Cecropia obtusifolia	11	5
Angiosperm	Urticaceae	Cecropia	Cecropia peltata	2	1
Angiosperm	Urticaceae	Dendrocnide	Dendrocnide meyeniana	1	1
Angiosperm	Urticaceae	Oreocnide	Oreocnide frutescens	1	1
Angiosperm	Urticaceae	Pourouma	Pourouma cecropiifolia	1	1
Angiosperm	Verbenaceae	Lantana	Lantana macropoda	1	1
Angiosperm	Verbenaceae	Vitex	Vitex gaumeri	5	5
Angiosperm	Violaceae	Orthion	Orthion oblanceolatum	1	1
Angiosperm	Violaceae	Rinorea	Rinorea angustifolia	1	1
Angiosperm	Vitaceae	Parthenocissus	Parthenocissus quinquefolia	1	1
Angiosperm	Vitaceae	Vitis	Vitis amurensis	1	1
Angiosperm	Vitaceae	Vitis	Vitis vinifera	1	1
Angiosperm	Vochysiaceae	Qualea	Qualea spp	1	1
Angiosperm	Vochysiaceae	Vochysia	Vochysia ferruginea	4	3
Angiosperm	Vochysiaceae	Vochysia	Vochysia guatemalensis	6	4
Angiosperm	Vochysiaceae	Vochysia	Vochysia tucanorum	1	1
Angiosperm	Zygophyllaceae	Guaiacum	Guaiacum angustifolium	2	1
