# Supplementary material for: A global database of woody tissue carbon concentrations
Source: Sci Data. 2022 Jun 9;9:284. doi: 10.1038/s41597-022-01396-1 (PMC9184483; doi:10.1038/s41597-022-01396-1)
Supplement: Supplementary file 5 — Supplementary Table 5 [file 41597_2022_1396_MOESM5_ESM.xlsx]

## Sheet: Sheet1
Supplementary Table 5. Taxonomic coverage of gymnosperm data included in Global Woody Tissue Carbon Concentration Database (GLOWCAD). Family and species nomenclatures are provided, with information on the number of observations and tissues recorded for that species. This information is also presented in a phylogenetic context in Figure 5.
Division	Family	Genus	Species	Number of observations	Number of tissues
Gymnosperm	Cupressaceae	Calocedrus	Calocedrus decurrens	22	4
Gymnosperm	Cupressaceae	Chamaecyparis	Chamaecyparis obtusa	8	2
Gymnosperm	Cupressaceae	Chamaecyparis	Chamaecyparis thyoides	3	1
Gymnosperm	Cupressaceae	Cryptomeria	Cryptomeria japonica	6	2
Gymnosperm	Cupressaceae	Cunninghamia	Cunninghamia lanceolata	18	5
Gymnosperm	Cupressaceae	Cupressus	Cupressus lusitanica var. benthamii	5	5
Gymnosperm	Cupressaceae	Cupressus	Cupressus nootkatensis	1	1
Gymnosperm	Cupressaceae	Cupressus	Hesperocyparis arizonica	5	5
Gymnosperm	Cupressaceae	Cupressus	Hesperocyparis lusitanica	8	5
Gymnosperm	Cupressaceae	Juniperus	Juniperus communis	1	1
Gymnosperm	Cupressaceae	Juniperus	Juniperus deppeana	3	3
Gymnosperm	Cupressaceae	Juniperus	Juniperus flaccida	8	5
Gymnosperm	Cupressaceae	Juniperus	Juniperus occidentalis	5	3
Gymnosperm	Cupressaceae	Juniperus	Juniperus sabina	1	1
Gymnosperm	Cupressaceae	Juniperus	Juniperus virginiana	1	1
Gymnosperm	Cupressaceae	Sequoia	Sequoia sempervirens	25	4
Gymnosperm	Cupressaceae	Sequoiadendron	Sequoiadendron giganteum	8	4
Gymnosperm	Cupressaceae	Taxodium	Taxodium huegelii	3	3
Gymnosperm	Cupressaceae	Thuja	Thuja occidentalis	7	6
Gymnosperm	Cupressaceae	Thuja	Thuja plicata	21	2
Gymnosperm	Ephedraceae	Ephedra	Ephedra antisyphilitica	1	1
Gymnosperm	Pinaceae	Abies	Abies alba	6	1
Gymnosperm	Pinaceae	Abies	Abies amabilis	7	2
Gymnosperm	Pinaceae	Abies	Abies balsamea	23	7
Gymnosperm	Pinaceae	Abies	Abies concolor	29	4
Gymnosperm	Pinaceae	Abies	Abies forrestii	1	1
Gymnosperm	Pinaceae	Abies	Abies grandis	6	2
Gymnosperm	Pinaceae	Abies	Abies lasiocarpa	13	2
Gymnosperm	Pinaceae	Abies	Abies magnifica	25	4
Gymnosperm	Pinaceae	Abies	Abies nephrolepis	2	2
Gymnosperm	Pinaceae	Abies	Abies procera	8	2
Gymnosperm	Pinaceae	Cedrus	Cedrus atlantica	1	1
Gymnosperm	Pinaceae	Cedrus	Cedrus libani	7	4
Gymnosperm	Pinaceae	Larix	Larix decidua	2	1
Gymnosperm	Pinaceae	Larix	Larix gmelinii	15	5
Gymnosperm	Pinaceae	Larix	Larix gmelinii var. olgensis	1	1
Gymnosperm	Pinaceae	Larix	Larix kaempferi	41	3
Gymnosperm	Pinaceae	Larix	Larix laricina	1	1
Gymnosperm	Pinaceae	Larix	Larix occidentalis	1	1
Gymnosperm	Pinaceae	Larix	Larix olgensis	15	5
Gymnosperm	Pinaceae	Larix	Larix sibirica	16	2
Gymnosperm	Pinaceae	Picea	Picea abies	104	6
Gymnosperm	Pinaceae	Picea	Picea chihuahuana	5	5
Gymnosperm	Pinaceae	Picea	Picea engelmannii	4	2
Gymnosperm	Pinaceae	Picea	Picea glauca	3	2
Gymnosperm	Pinaceae	Picea	Picea koraiensis	1	1
Gymnosperm	Pinaceae	Picea	Picea mariana	2	2
Gymnosperm	Pinaceae	Picea	Picea mariana x rubens	5	5
Gymnosperm	Pinaceae	Picea	Picea sitchensis	11	2
Gymnosperm	Pinaceae	Picea	Picea spp	4	1
Gymnosperm	Pinaceae	Picea	Picea x lutzii	18	2
Gymnosperm	Pinaceae	Pinus	Pinus arizonica subsp cooperi	5	5
Gymnosperm	Pinaceae	Pinus	Pinus armandii	6	2
Gymnosperm	Pinaceae	Pinus	Pinus banksiana	25	2
Gymnosperm	Pinaceae	Pinus	Pinus brutia	6	4
Gymnosperm	Pinaceae	Pinus	Pinus brutia var. eldarica	5	5
Gymnosperm	Pinaceae	Pinus	Pinus caribaea	3	3
Gymnosperm	Pinaceae	Pinus	Pinus cembroides	8	4
Gymnosperm	Pinaceae	Pinus	Pinus contorta	18	2
Gymnosperm	Pinaceae	Pinus	Pinus densiflora	4	4
Gymnosperm	Pinaceae	Pinus	Pinus devoniana	3	3
Gymnosperm	Pinaceae	Pinus	Pinus echinata	9	2
Gymnosperm	Pinaceae	Pinus	Pinus elliottii	5	5
Gymnosperm	Pinaceae	Pinus	Pinus engelmannii	5	5
Gymnosperm	Pinaceae	Pinus	Pinus herrerae	4	4
Gymnosperm	Pinaceae	Pinus	Pinus jeffreyi	13	4
Gymnosperm	Pinaceae	Pinus	Pinus koraiensis	11	6
Gymnosperm	Pinaceae	Pinus	Pinus lambertiana	25	4
Gymnosperm	Pinaceae	Pinus	Pinus leiophylla	5	5
Gymnosperm	Pinaceae	Pinus	Pinus lumholtzii	5	5
Gymnosperm	Pinaceae	Pinus	Pinus massoniana	17	5
Gymnosperm	Pinaceae	Pinus	Pinus monticola	6	2
Gymnosperm	Pinaceae	Pinus	Pinus nigra	24	5
Gymnosperm	Pinaceae	Pinus	Pinus occidentalis	2	2
Gymnosperm	Pinaceae	Pinus	Pinus patula	5	5
Gymnosperm	Pinaceae	Pinus	Pinus pinaster	6	3
Gymnosperm	Pinaceae	Pinus	Pinus pinea	4	4
Gymnosperm	Pinaceae	Pinus	Pinus ponderosa	29	5
Gymnosperm	Pinaceae	Pinus	Pinus pseudostrobus	8	5
Gymnosperm	Pinaceae	Pinus	Pinus pumila	1	1
Gymnosperm	Pinaceae	Pinus	Pinus quadrifolia	4	4
Gymnosperm	Pinaceae	Pinus	Pinus radiata	15	3
Gymnosperm	Pinaceae	Pinus	Pinus resinosa	17	2
Gymnosperm	Pinaceae	Pinus	Pinus sibirica	14	2
Gymnosperm	Pinaceae	Pinus	Pinus strobiformis	3	3
Gymnosperm	Pinaceae	Pinus	Pinus strobus	6	6
Gymnosperm	Pinaceae	Pinus	Pinus sylvestris	86	6
Gymnosperm	Pinaceae	Pinus	Pinus tabuliformis	6	5
Gymnosperm	Pinaceae	Pinus	Pinus taeda	14	2
Gymnosperm	Pinaceae	Pinus	Pinus teocote	5	5
Gymnosperm	Pinaceae	Pinus	Pinus thunbergii	4	4
Gymnosperm	Pinaceae	Pseudotsuga	Pseudotsuga menziesii	64	7
Gymnosperm	Pinaceae	Tsuga	Tsuga canadensis	6	6
Gymnosperm	Pinaceae	Tsuga	Tsuga heterophylla	37	2
Gymnosperm	Podocarpaceae	Afrocarpus	Afrocarpus falcatus	1	1
Gymnosperm	Podocarpaceae	Podocarpus	Podocarpus matudae	5	5
Gymnosperm	Podocarpaceae	Podocarpus	Podocarpus neriifolius	1	1
Gymnosperm	Sciadopityaceae	Sciadopitys	Sciadopitys verticillata	1	1
Gymnosperm	Taxaceae	Taxus	Taxus wallichiana var. chinensis	1	1
